# Supplementary material for: Differential H3K9me2 heterochromatin levels and concordant mRNA expression in postmortem brain tissue of individuals with schizophrenia, bipolar, and controls
Source: Front Psychiatry. 2022 Oct 26;13:1006109. doi: 10.3389/fpsyt.2022.1006109 (PMC9644155; doi:10.3389/fpsyt.2022.1006109)
Supplement: Supplementary file 2 [file Data_Sheet_2.xlsx]

## Sheet: H3K9me2
Gname	Start	End	Length	Treatment.avg	Control.avg	Event	log2FC	pval	padj	winSta	winEnd	winFC	winP	winQ
FURIN	564701	69706600	1100	169.84	166.46	Up	0.03	1.08278e-10	8.57194e-07	69705601	69706600	0.03	1.07002e-10	6.00742e-07
RRAS	145202201	38116500	1300	71.88	52.49	Up	0.45	0.000309899	0.0984494	38115201	38116200	0.5	0.000596626	0.0725186
NRGN	143534001	61387100	2100	86.06	62.46	Up	0.46	0.000260971	0.0911963	61385201	61386200	0.52	0.00020803	0.0368081
TLE1	145249201	42640600	2100	113.65	79.65	Up	0.51	0.000327037	0.101585	42638801	42639800	0.59	0.000121057	0.0256385
VRK2	148852301	2607800	4300	285.71	185.51	Up	0.62	0.000408156	0.108427	2603801	2604800	0.75	9.64643e-07	0.000898919
NCK1	143491901	20166600	1000	26.19	16.84	Up	0.64	0.000254744	0.0911963	20165601	20166600	0.64	0.000254744	0.0423905
RAI1	145007601	49330600	4000	329.42	208.26	Up	0.66	0.000287013	0.0955208	49329501	49330500	0.89	3.58594e-05	0.0119344
NCAN	143426201	2592400	3900	261.6	164.16	Up	0.67	0.000224947	0.0837434	2590201	2591200	0.78	8.69624e-05	0.0202594
PLCL1	144978301	49287500	3200	224.62	141.6	Up	0.67	0.000276772	0.094359	49285901	49286900	0.61	4.38459e-06	0.00291847
MIR4529	142811101	148907200	1600	51.81	31.72	Up	0.71	9.44289e-05	0.0455147	148906201	148907200	0.93	2.53542e-06	0.0019689
RENBP	145034401	9351500	1200	52.15	31.96	Up	0.71	0.000300981	0.0978397	9350501	9351500	0.73	0.000101491	0.0228812
HIST1H2BJ	35628701	20579300	1300	61.12	36.98	Up	0.73	8.39904e-06	0.00838584	20578201	20579200	0.7	3.92063e-05	0.0127448
MIR548AJ2	143159501	32634700	1000	30	18.05	Up	0.73	0.000147247	0.0623702	32633701	32634700	0.73	0.000147247	0.0290081
SMN1	564401	566700	2300	409.25	237.8	Up	0.78	1.1986e-11	9.88442e-09	565501	566500	1.07	3.03253e-11	2.79461e-08
SERF1B	90182601	90184500	1900	154.92	76.69	Up	1.01	2.08358e-07	9.4275e-05	90183001	90184000	1.26	2.07146e-08	1.30915e-05
ICA1	86738001	86740700	2700	294.35	139.43	Up	1.08	5.41789e-14	5.15168e-11	86739101	86740100	1.51	9.1116e-12	8.79719e-09
GPX6	6235201	110077000	1000	68.9	32.26	Up	1.09	7.51061e-07	0.000954394	110076001	110077000	1.09	7.51061e-07	0.000787518
FLJ36000	187353001	187355600	2600	231.09	96.82	Up	1.25	5.28466e-14	5.03263e-11	187353501	187354500	1.36	3.77531e-09	2.68018e-06
USP17	19401	21300	1900	172.99	71.26	Up	1.28	3.85023e-11	3.07416e-08	19501	20500	1.38	4.5095e-12	4.4779e-09
GPHN	6040001	6042400	2400	140.72	54.22	Up	1.38	2.88678e-10	2.13136e-07	6040701	6041700	1.64	6.92258e-09	4.74799e-06
SNAR-C2	21479701	21482200	2500	121.35	45.7	Up	1.41	2.4999e-09	1.66194e-06	21480401	21481400	1.7	6.10082e-06	0.00130139
HNRNPC	964101	966000	1900	117.48	41.05	Up	1.52	5.69457e-10	4.07497e-07	964301	965300	1.92	1.99885e-12	2.0497e-09
AHRR	551801	553900	2100	125.23	42.6	Up	1.56	7.05713e-11	5.51538e-08	552301	553300	1.95	2.3312e-10	1.95588e-07
MRPS14	380801	382900	2100	108.44	36.41	Up	1.57	9.27336e-10	6.46632e-07	381201	382200	1.89	6.90307e-09	4.73979e-06
ART1	70078801	70080800	2000	112.32	35.63	Up	1.66	1.03618e-10	7.93985e-08	70079701	70080700	2.03	1.31194e-07	6.4932e-05
FAM27A	170707101	170710100	3000	152.34	46.48	Up	1.71	1.28786e-14	1.27883e-11	170707801	170708800	1.86	1.04652e-10	9.08392e-08
LOC284412	134259201	134261700	2500	122.64	34.08	Up	1.85	3.13749e-13	2.87026e-10	134260201	134261200	2.58	5.84088e-13	6.24458e-10
LOC728716	50612301	50613900	1600	60.68	16.27	Up	1.9	1.75244e-07	8.05702e-05	50612701	50613700	3.37	3.94482e-09	2.79735e-06
MUC2	3354401	3356800	2400	77.46	19.36	Up	2	1.00002e-09	6.95766e-07	3355101	3356100	2.93	2.28113e-08	1.433e-05
TBC1D15	32663801	32665800	2000	72.3	17.82	Up	2.02	2.80799e-09	1.85106e-06	32664001	32665000	2.78	5.13882e-09	3.5833e-06
FAIM2	170804101	170806200	2100	82.62	20.14	Up	2.04	1.71245e-10	1.28091e-07	170804701	170805700	2.59	2.317e-10	1.94656e-07
LOC642236	32689301	32692600	3300	101.99	24.01	Up	2.09	5.7343e-13	5.1631e-10	32689701	32690700	2.43	1.65212e-06	0.000506756
LOC100132352	32671501	32674900	3400	103.28	24.01	Up	2.1	3.03979e-13	2.7931e-10	32672201	32673200	2.94	2.07531e-06	0.000592271
SNAR-A3	45444201	45447300	3100	81.33	17.82	Up	2.19	3.17315e-11	2.54652e-08	45444201	45445200	5.06	4.63618e-08	2.64023e-05
BAGE	30806601	30810600	4000	121.35	25.56	Up	2.25	2.22045e-16	2.45765e-13	30808501	30809500	3.06	3.18098e-08	1.9085e-05
XPR1	30806601	30810600	4000	121.35	25.56	Up	2.25	2.22045e-16	2.45765e-13	30808501	30809500	3.06	3.18098e-08	1.9085e-05
LOC728373	32702401	32705500	3100	85.21	17.82	Up	2.26	4.40781e-12	3.71304e-09	32703301	32704300	3.12	2.03733e-07	9.72294e-05
CRADD	47275701	47277900	2200	72.3	14.72	Up	2.3	1.16224e-10	8.87336e-08	47276401	47277400	2.54	6.17914e-08	3.43781e-05
AGBL3	129871801	129873900	2100	73.59	14.72	Up	2.32	5.9325e-11	4.65965e-08	129872501	129873500	2.91	3.53818e-09	2.51753e-06
IDE	83898001	83900300	2300	65.84	13.17	Up	2.32	5.9649e-10	4.25386e-07	83898701	83899700	3.17	9.32095e-08	4.88685e-05
KIAA0825	26104001	26107100	3100	65.84	13.17	Up	2.32	5.9649e-10	4.25386e-07	26104101	26105100	3.47	1.64242e-06	0.000505759
MIB1	110591201	110593100	1900	46.48	9.3	Up	2.32	1.9739e-07	9.02887e-05	110591201	110592200	2.45	1.73438e-05	0.00257865
DOCK1	134888101	134890800	2700	68.42	13.17	Up	2.38	1.53225e-10	1.15715e-07	134889001	134890000	2.61	1.3253e-05	0.00209977
PELI2	22502401	22504600	2200	59.39	10.84	Up	2.45	1.2298e-09	8.4626e-07	22502401	22503400	2.74	3.02316e-06	0.000795827
APPL2	30814901	30817500	2600	65.84	11.62	Up	2.5	9.6255e-11	7.41188e-08	30815401	30816400	3.26	5.90174e-07	0.000225977
DNER	56710101	56712900	2800	63.26	10.84	Up	2.54	1.4999e-10	1.13409e-07	56710301	56711300	2.68	6.34843e-06	0.00131488
MAVS	32281501	32283000	1500	41.31	6.97	Up	2.57	1.9644e-07	8.99857e-05	32281901	32282900	2.63	1.99179e-06	0.000574707
MDC1	71948501	71950400	1900	41.31	6.97	Up	2.57	1.9644e-07	8.99857e-05	71948801	71949800	3.61	3.19515e-07	0.000134757
MAP2K5	81074501	81077200	2700	56.8	9.3	Up	2.61	7.26746e-10	5.14768e-07	81075001	81076000	3.98	7.82864e-07	0.00027783
CDHR2	120544401	120546800	2400	61.97	10.07	Up	2.62	1.13357e-10	8.66501e-08	120545801	120546800	2.45	1.73438e-05	0.00257865
SCAI	93332001	93334600	2600	52.93	8.52	Up	2.64	2.27878e-09	1.52138e-06	93333101	93334100	3.32	8.32386e-06	0.00156261
LOC728369	9802301	9804900	2600	69.71	10.84	Up	2.68	4.20708e-12	3.55349e-09	9802901	9803900	2.82	1.58437e-08	1.0219e-05
GRIK4	134885801	134887800	2000	55.51	8.52	Up	2.7	5.35053e-10	3.83753e-07	134886101	134887100	4.44	1.99247e-09	1.47455e-06
SNX8	106507801	106509100	1300	37.44	5.42	Up	2.79	2.17594e-07	9.67204e-05	106507901	106508900	3	9.61618e-07	0.000333232
SPINT4	40153801	40155600	1800	37.44	5.42	Up	2.79	2.17594e-07	9.67204e-05	40154601	40155600	2.98	1.37322e-05	0.00211225
SRBD1	63963601	63965400	1800	37.44	5.42	Up	2.79	2.17594e-07	9.67204e-05	63964201	63965200	3.13	2.87279e-06	0.000760388
TERC	83101501	83103300	1800	37.44	5.42	Up	2.79	2.17594e-07	9.67204e-05	83101701	83102700	3.06	6.29642e-06	0.00131488
SIRPD	70112501	70114700	2200	49.06	6.97	Up	2.81	2.44982e-09	1.63037e-06	70113301	70114300	2.96	8.73805e-08	4.60046e-05
NOTCH2NL	56059201	56061100	1900	50.35	6.97	Up	2.85	1.16371e-09	8.04309e-07	56060101	56061100	3	9.61618e-07	0.000333232
PDXDC1	65727601	65730300	2700	50.35	6.97	Up	2.85	1.16371e-09	8.04309e-07	65729001	65730000	3.61	3.19515e-07	0.000134757
ZNF233	149403801	149406800	3000	58.09	7.75	Up	2.91	4.0735e-11	3.2483e-08	149404201	149405200	3.91	1.82387e-06	0.000533617
SCEL	114584301	114586400	2100	45.18	5.42	Up	3.06	2.31011e-09	1.54066e-06	114584901	114585900	5.13	1.91544e-08	1.22411e-05
ALCAM	62229801	62232600	2800	52.93	6.2	Up	3.09	7.86011e-11	6.09869e-08	62230201	62231200	8.53	1.38052e-08	8.96865e-06
NCAM1	36893001	36895200	2200	46.48	5.42	Up	3.1	1.06953e-09	7.40844e-07	36893901	36894900	3.82	4.23867e-06	0.000968002
NCAM2	66414901	66417100	2200	46.48	5.42	Up	3.1	1.06953e-09	7.40844e-07	66415201	66416200	3.54	7.2559e-07	0.000260652
NCK1	42539201	42540800	1600	33.57	3.87	Up	3.12	2.03733e-07	9.23153e-05	42539501	42540500	3.4	3.70463e-06	0.000914168
NUP43	170071001	170072600	1600	33.57	3.87	Up	3.12	2.03733e-07	9.23153e-05	170071001	170072000	4.64	3.8205e-06	0.000914168
OR2B3	53595901	53597700	1800	33.57	3.87	Up	3.12	2.03733e-07	9.23153e-05	53596201	53597200	3.54	7.2559e-07	0.000260652
OXT	37959501	37961200	1700	33.57	3.87	Up	3.12	2.03733e-07	9.23153e-05	37959701	37960700	4.06	3.35277e-07	0.000138976
PAN3	64227401	64229100	1700	33.57	3.87	Up	3.12	2.03733e-07	9.23153e-05	64227701	64228700	3.91	1.82387e-06	0.000533617
PARN	147499201	147500800	1600	33.57	3.87	Up	3.12	2.03733e-07	9.23153e-05	147499401	147500400	3.74	9.82377e-06	0.00169716
PELO	135510601	135512400	1800	33.57	3.87	Up	3.12	2.03733e-07	9.23153e-05	135511301	135512300	4.91	2.71213e-07	0.000117141
PLTP	4275901	4277600	1700	33.57	3.87	Up	3.12	2.03733e-07	9.23153e-05	4276601	4277600	4.74	1.58298e-06	0.000496964
PRRC2A	97978301	97980100	1800	33.57	3.87	Up	3.12	2.03733e-07	9.23153e-05	97979001	97980000	3.82	4.23867e-06	0.000968002
LCORL	141001901	141004000	2100	45.18	4.65	Up	3.28	6.43877e-10	4.58659e-07	141002101	141003100	3.33	8.75748e-10	6.7935e-07
PHACTR3	83192501	83194700	2200	41.31	3.87	Up	3.42	1.77563e-09	1.20599e-06	83193301	83194300	3.06	6.29642e-06	0.00131488
EFCAB1	82654701	82656700	2000	45.18	3.87	Up	3.54	1.59411e-10	1.20243e-07	82655401	82656400	2.61	8.75748e-10	6.7935e-07
PRIM2	82879401	82881400	2000	38.73	3.1	Up	3.64	2.08075e-09	1.39659e-06	82879701	82880700	4.91	2.71213e-07	0.000117141
PRIMA1	115179201	115180800	1600	38.73	3.1	Up	3.64	2.08075e-09	1.39659e-06	115179801	115180800	3.54	7.2559e-07	0.000260652
FAM179B	86365301	86367500	2200	42.6	3.1	Up	3.78	1.77805e-10	1.32682e-07	86365701	86366700	3.91	1.82387e-06	0.000533617
PTPRN2	81465201	81466700	1500	36.15	2.32	Up	3.96	2.20423e-09	1.47318e-06	81465601	81466600	4.13	1.43296e-07	7.03115e-05
MAPK10	110348401	110350300	1900	34.86	1.55	Up	4.49	8.43704e-10	5.92264e-07	110349101	110350100	1.96	3.4705e-08	2.0547e-05
ZNF571	29057401	29060100	2700	1.29	56.55	Down	-5.45	2.22045e-16	2.45765e-13	29058101	29059100	-4.04	1.51897e-09	1.13484e-06
LIPJ	9212101	9215000	2900	1.29	53.45	Down	-5.37	1.55431e-15	1.62033e-12	9212401	9213400	-2.61	7.26361e-08	3.93987e-05
ACTR5	564701	144519300	2200	141.46	3379.84	Down	-4.58	6.17267e-07	0.000954394	144517101	144518100	-4.33	1.97833e-07	0.000251392
AKT3	2588501	23272400	1200	26.74	515.22	Down	-4.27	1.37541e-07	0.000384508	23271201	23272200	-4.37	1.12587e-07	0.000251392
ATP2A2	2593401	43168700	1800	58.25	1127.07	Down	-4.27	2.77811e-07	0.000485405	43167001	43168000	-4.65	1.49372e-07	0.000251392
BAG5	2599401	53514500	1800	24.47	317.2	Down	-3.7	2.63354e-07	0.000485405	53513501	53514500	-4.03	1.37001e-07	0.000251392
ZNF570	157733001	157736200	3200	10.33	85.98	Down	-3.06	2.22045e-16	2.45765e-13	157735001	157736000	-4.04	5.92364e-11	5.23592e-08
LOC100507244	31327801	31329400	1600	5.16	37.18	Down	-2.85	1.74231e-07	8.01629e-05	31327801	31328800	-4.07	2.85071e-06	0.000760388
LOC653486	4168901	4170500	1600	5.16	37.18	Down	-2.85	1.74231e-07	8.01629e-05	4169001	4170000	-3.35	1.90628e-06	0.000553085
DNM1L	13253801	13256500	2700	14.2	94.5	Down	-2.73	4.44089e-16	4.80513e-13	13254801	13255800	-4.15	7.90756e-12	7.65827e-09
BRP44	2600601	96345900	1500	32.22	209.52	Down	-2.7	7.4062e-07	0.000954394	96344901	96345900	-3.12	4.28811e-07	0.000499493
DIS3L	157730701	157732900	2200	15.49	97.6	Down	-2.66	4.44089e-16	4.80513e-13	157731001	157732000	-3.3	4.5041e-09	3.17957e-06
ELF2	14580001	14581900	1900	16.78	99.92	Down	-2.57	5.55112e-16	5.95507e-13	14580001	14581000	-3.09	1.65392e-11	1.55382e-08
TTC34	3183601	3185800	2200	19.36	109.22	Down	-2.5	1.11022e-16	1.25089e-13	3183901	3184900	-3.01	5.13882e-09	3.5833e-06
ZNF568	9990301	9993300	3000	24.53	119.29	Down	-2.28	2.22045e-16	2.45765e-13	9991701	9992700	-3.37	1.01233e-11	9.75901e-09
FERMT1	180060901	180063300	2400	25.82	119.29	Down	-2.21	6.66134e-16	7.10963e-13	180061401	180062400	-4.2	2.22045e-16	2.96487e-13
DEFB115	13299801	13304100	4300	28.4	125.48	Down	-2.14	4.44089e-16	4.80513e-13	13300501	13301500	-3.07	4.5041e-09	3.17957e-06
ZNF569	148551701	148553200	1500	11.62	51.12	Down	-2.14	2.19715e-07	9.67204e-05	148551901	148552900	-2.5	1.54348e-06	0.000496964
LOC100132077	21674401	21676100	1700	12.91	54.22	Down	-2.07	1.71051e-07	7.88155e-05	21674801	21675800	-2.35	1.35559e-06	0.000445874
KLK13	190916401	190920400	4000	32.27	130.91	Down	-2.02	1.33227e-15	1.39581e-12	190918601	190919600	-3.26	2.26056e-08	1.42151e-05
ZNF431	9702501	9705600	3100	38.73	147.95	Down	-1.93	2.22045e-16	2.45765e-13	9703201	9704200	-3.31	4.19476e-11	3.75691e-08
LOC100131208	80105001	80107600	2600	36.15	137.88	Down	-1.93	1.66533e-15	1.73319e-12	80105901	80106900	-2.89	3.88578e-14	4.54963e-11
FADS2	9101	11100	2000	38.73	144.85	Down	-1.9	6.66134e-16	7.10963e-13	9901	10900	-1.95	2.22045e-16	2.96487e-13
CST3	47509901	47512000	2100	41.31	151.05	Down	-1.87	3.33067e-16	3.64787e-13	47510301	47511300	-2.28	2.88596e-11	2.67525e-08
ZNF19	20451601	20453400	1800	16.78	61.19	Down	-1.87	2.16834e-07	9.67204e-05	20452401	20453400	-2.4	5.50375e-06	0.00119144
ZNF429	25737001	25741200	4200	43.89	156.47	Down	-1.83	2.22045e-16	2.45765e-13	25737801	25738800	-3.35	1.62739e-11	1.53348e-08
DDX17	27788701	27790600	1900	43.89	154.92	Down	-1.82	4.44089e-16	4.80513e-13	27788701	27789700	-2.65	6.87949e-10	5.47889e-07
ZNF345	98408001	98410100	2100	47.77	163.44	Down	-1.77	2.22045e-16	2.45765e-13	98408201	98409200	-2.38	5.49957e-11	4.88542e-08
DPH1	16211901	16213900	2000	47.77	161.89	Down	-1.76	5.55112e-16	5.95507e-13	16212001	16213000	-2.37	7.90756e-12	7.65827e-09
DSG2	61363701	61368100	4400	47.77	161.89	Down	-1.76	5.55112e-16	5.95507e-13	61366801	61367800	-2.94	1.65392e-11	1.55382e-08
LGR6	48118901	48120800	1900	46.48	157.24	Down	-1.76	1.55431e-15	1.62033e-12	48119501	48120500	-2.17	2.26056e-08	1.42151e-05
LIG4	42639801	42642200	2400	46.48	157.24	Down	-1.76	1.55431e-15	1.62033e-12	42640401	42641400	-2.86	1.11022e-16	1.5313e-13
GRSF1	58041901	58044900	3000	51.64	167.31	Down	-1.7	1.11022e-15	1.16903e-12	58042301	58043300	-2.24	3.46788e-11	3.14046e-08
GRIK1	13404601	13408200	3600	52.93	169.64	Down	-1.68	1.11022e-15	1.16903e-12	13406501	13407500	-2.28	1.05088e-11	1.00841e-08
TTN	142696701	142698100	1400	23.24	72.81	Down	-1.65	2.1823e-07	9.67204e-05	142696901	142697900	-1.83	4.44961e-07	0.000173444
USP15	144029301	144031000	1700	23.24	72.81	Down	-1.65	2.1823e-07	9.67204e-05	144029901	144030900	-1.85	2.51776e-06	0.000706969
FOXG1	57952501	57955300	2800	56.8	176.61	Down	-1.64	8.88178e-16	9.39958e-13	57953401	57954400	-2.38	7.99361e-15	9.79796e-12
GPR155	69000401	69003200	2800	56.8	176.61	Down	-1.64	8.88178e-16	9.39958e-13	69001501	69002500	-2.04	8.00693e-11	6.99849e-08
ZDHHC17	48843801	48846500	2700	63.26	191.33	Down	-1.6	2.22045e-16	2.45765e-13	48844601	48845600	-2.8	3.18098e-08	1.9085e-05
ZNF10	32093901	32097400	3500	63.26	192.1	Down	-1.6	2.22045e-16	2.45765e-13	32095301	32096300	-3.07	5.49958e-11	4.88863e-08
CRNN	15381301	15384200	2900	61.97	188.23	Down	-1.6	3.33067e-16	3.64787e-13	15382501	15383500	-2.03	2.88596e-11	2.67525e-08
F3	68398901	68401500	2600	61.97	186.68	Down	-1.59	6.66134e-16	7.10963e-13	68399601	68400600	-2.58	1.15905e-11	1.10545e-08
NANP	77392901	77394800	1900	25.82	77.46	Down	-1.58	2.01318e-07	9.19513e-05	77393101	77394100	-3.09	4.32543e-13	4.68828e-10
CTSA	45753401	45756500	3100	67.13	195.97	Down	-1.55	4.44089e-16	4.80513e-13	45754601	45755600	-2.01	6.87949e-10	5.47889e-07
CDH26	90476801	90480300	3500	68.42	199.07	Down	-1.54	3.33067e-16	3.64787e-13	90478501	90479500	-2.99	1.66533e-15	2.13289e-12
HLA-E	152185701	152189600	3900	67.13	193.65	Down	-1.53	1.22125e-15	1.28378e-12	152186201	152187200	-2.51	8.655e-10	6.7935e-07
FOXA2	26270901	26274300	3400	68.42	196.75	Down	-1.52	8.88178e-16	9.39958e-13	26271501	26272500	-2.5	8.9373e-14	1.01978e-10
CDH20	58050601	58054200	3600	74.88	209.92	Down	-1.49	3.33067e-16	3.64787e-13	58051401	58052400	-2.52	5.21805e-13	5.63631e-10
SGK2	161424701	161426500	1800	30.98	85.98	Down	-1.47	2.13381e-07	9.6478e-05	161424701	161425700	-1.85	7.20134e-06	0.00147885
MFF	143203401	143205200	1800	32.27	88.3	Down	-1.45	1.96869e-07	9.01162e-05	143203701	143204700	-1.89	1.21642e-06	0.000409323
LPIN3	13436701	13438300	1600	33.57	90.63	Down	-1.43	1.80807e-07	8.30669e-05	13437301	13438300	-1.43	3.18846e-06	0.000829595
KIAA1671	20023701	20026800	3100	80.04	214.56	Down	-1.42	1.33227e-15	1.39581e-12	20024901	20025900	-1.98	5.192e-10	4.20432e-07
RHOU	49520901	49522800	1900	36.15	94.5	Down	-1.39	2.02729e-07	9.23153e-05	49521601	49522600	-1.83	1.26543e-06	0.000423996
CST8	90350201	90355000	4800	90.37	234.7	Down	-1.38	4.44089e-16	4.80513e-13	90352301	90353300	-2.49	1.31918e-09	9.96244e-07
LRFN3	29641001	29642800	1800	37.44	96.82	Down	-1.37	1.83624e-07	8.42992e-05	29641401	29642400	-1.91	2.87385e-10	2.37621e-07
MYT1	228767501	228768900	1400	40.02	100.7	Down	-1.33	1.99164e-07	9.10339e-05	228767901	228768900	-1.25	2.36285e-05	0.00275164
FGL1	32816501	32820100	3600	107.15	258.72	Down	-1.27	8.88178e-16	9.39958e-13	32816801	32817800	-1.63	6.72604e-09	4.62329e-06
C4B	2603501	190758200	1900	256.53	619.55	Down	-1.27	0.00628275	0.286792	190756601	190757600	-1.33	0.0029993	0.160629
LRP2	49607501	49609200	1700	46.48	110.77	Down	-1.25	1.95919e-07	8.98782e-05	49607701	49608700	-1.73	1.43234e-08	9.25742e-06
CST7	10194201	10198100	3900	116.19	274.98	Down	-1.24	4.44089e-16	4.80513e-13	10195601	10196600	-1.54	2.77097e-09	2.00344e-06
RGS19	68489401	68491200	1800	51.64	118.51	Down	-1.2	2.02944e-07	9.23153e-05	68489801	68490800	-1.36	7.10346e-06	0.00145922
ROMO1	42799301	42800700	1400	65.84	139.43	Down	-1.08	2.05955e-07	9.32551e-05	42799601	42800600	-1.32	8.09128e-08	4.32526e-05
CACNA1I	2609101	134710300	1100	32.35	65.41	Down	-1.02	8.37429e-07	0.000975465	134709201	134710200	-1.06	7.88758e-07	0.000787518
CD46	2611301	3676700	1700	191.75	383.2	Down	-1	0.00258516	0.238652	3675501	3676500	-1.02	0.00112172	0.0998684
CILP2	6235201	101320200	1000	18.84	34.06	Down	-0.85	1.93697e-07	0.000451249	101319201	101320200	-0.85	1.93697e-07	0.000251392
CKAP5	9470601	93500400	1000	17.6	30.2	Down	-0.78	9.07818e-06	0.00845965	93499401	93500400	-0.78	9.07818e-06	0.00426669
DUS2L	16962001	134880700	1300	36.8	61.97	Down	-0.75	0.00193824	0.222071	134879701	134880700	-0.86	0.00108493	0.09784
EPC2	16963501	96600	1200	495.09	834.45	Down	-0.75	0.00829324	0.315866	95601	96600	-0.8	0.00057258	0.071341
FAUP2	35628701	13822100	1300	129.24	213.11	Down	-0.72	0.00376895	0.256492	13820801	13821800	-0.81	0.00332404	0.17046
ETF1	16966601	3320000	1300	34.25	56.52	Down	-0.72	0.0138516	0.426471	3318701	3319700	-0.71	0.00402921	0.182267
MAPK3	63257101	38441500	1300	29.1	46.33	Down	-0.67	3.4884e-05	0.0232194	38440301	38441300	-0.68	6.85518e-06	0.00399257
LSM1	63255001	134750700	1000	18.06	28.07	Down	-0.64	3.0511e-05	0.0213241	134749701	134750700	-0.64	3.0511e-05	0.0106621
LCAT	53566101	85422700	1400	38.58	59.72	Down	-0.63	2.96821e-05	0.0213241	85421501	85422500	-0.56	0.000698696	0.0802197
MAU2	116587101	96292000	1100	20.97	31.33	Down	-0.58	4.46072e-05	0.0283418	96290901	96291900	-0.62	9.1573e-06	0.00426669
KCNB1	52500201	176019800	1900	150.63	223.42	Down	-0.57	2.54684e-05	0.0197776	176018801	176019800	-0.68	1.19538e-05	0.00522155
SMEK1	49415201	49417100	1900	387.3	545.32	Down	-0.49	2.13886e-07	9.66369e-05	49415301	49416300	-0.67	9.64815e-07	0.000334156
CDH10	61720001	61721900	1900	1161.9	1588.7	Down	-0.45	3.33067e-16	3.64787e-13	61720001	61721000	-0.76	1.51897e-09	1.13484e-06
